# Supplementary material for: Polymer Screening for Proper Selection of Membrane Manufacturing Material with Decreased Biofouling Capacity
Source: Membranes (Basel). 2026 May 31;16(6):188. doi: 10.3390/membranes16060188 (PMC13302931; doi:10.3390/membranes16060188)
Supplement: Supplementary file 1 [file membranes-16-00188-s001.zip]

Archive with 1 entries (1 files):
- membranes-4232902-supplementary.pdf
